# Supplementary material for: Short-Term Starvation Weakens the Efficacy of Cell Cycle Specific Chemotherapy Drugs through G1 Arrest
Source: Int J Mol Sci. 2023 Jan 28;24(3):2498. doi: 10.3390/ijms24032498 (PMC9917170; doi:10.3390/ijms24032498)
Supplement: Supplementary file 1 [file ijms-24-02498-s001.zip]

Archive with 1 entries (1 files):
- ijms-2086319-supplementary.pdf
